# Supplementary material for: Proof-of-Principle Study of Inflammasome Signaling Proteins as Diagnostic Biomarkers of the Inflammatory Response in Parkinson’s Disease
Source: Pharmaceuticals (Basel). 2023 Jun 15;16(6):883. doi: 10.3390/ph16060883 (PMC10305113; doi:10.3390/ph16060883)
Supplement: Supplementary file 1 [file pharmaceuticals-16-00883-s001.zip]

Archive with 1 entries (1 files):
- pharmaceuticals-2388876-supplementary.pdf
